# Supplementary material for: Residential Environment Assessment by Older Adults in Nursing Homes during COVID-19 Outbreak
Source: Int J Environ Res Public Health. 2022 Dec 6;19(23):16354. doi: 10.3390/ijerph192316354 (PMC9739633; doi:10.3390/ijerph192316354)
Supplement: Supplementary file 1 [file ijerph-19-16354-s001.zip]

Archive with 1 entries (1 files):
- ijerph-2021916-supplementary.pdf
